# Supplementary material for: Natural enemies partially compensate for warming induced excess herbivory in an organic growth system
Source: Sci Rep. 2017 Aug 4;7:7266. doi: 10.1038/s41598-017-07509-w (PMC5544682; doi:10.1038/s41598-017-07509-w)
Supplement: Supplementary file 2 — Supplementary dataset 1 [file 41598_2017_7509_MOESM2_ESM.xls]

## Sheet: CriticalThermalMaximum dataset
orig_ord	treatment	species	id	time	tempc	response
1	warming	Pisauridae	1	1400	23.352	1
2	warming	Pisauridae	2	1400	23.352	1
3	warming	Pisauridae	3	1400	23.352	1
4	warming	Pisauridae	4	1400	23.352	1
5	warming	Pisauridae	5	1400	23.352	1
6	warming	Pisauridae	6	1400	23.352	1
7	warming	Pisauridae	7	1400	23.352	1
8	warming	Pisauridae	8	1400	23.352	1
9	warming	Pisauridae	14	1400	23.352	1
10	warming	Pisauridae	9	1400	23.352	1
11	warming	Lycosidae	31	1400	23.352	1
12	warming	Lycosidae	32	1400	23.352	1
13	warming	Lycosidae	33	1400	23.352	1
14	warming	Lycosidae	34	1400	23.352	1
15	warming	Lycosidae	35	1400	23.352	1
16	warming	Lycosidae	36	1400	23.352	1
17	warming	Lycosidae	37	1400	23.352	1
18	warming	Lycosidae	38	1400	23.352	1
19	warming	Lycosidae	39	1400	23.352	1
20	warming	Lycosidae	40	1400	23.352	1
21	warming	Spotted	10	1400	23.352	1
22	warming	Spotted	11	1400	23.352	1
23	warming	Spotted	12	1400	23.352	1
24	warming	Spotted	13	1400	23.352	1
25	warming	Spotted	15	1400	23.352	1
26	warming	Spotted	16	1400	23.352	1
27	warming	Spotted	17	1400	23.352	1
28	warming	Spotted	18	1400	23.352	1
29	warming	Spotted	19	1400	23.352	1
30	warming	Spotted	20	1400	23.352	1
31	warming	Pisauridae	1	1405	23.545	1
32	warming	Pisauridae	2	1405	23.545	1
33	warming	Pisauridae	3	1405	23.545	1
34	warming	Pisauridae	4	1405	23.545	1
35	warming	Pisauridae	5	1405	23.545	1
36	warming	Pisauridae	6	1405	23.545	1
37	warming	Pisauridae	7	1405	23.545	1
38	warming	Pisauridae	8	1405	23.545	1
39	warming	Pisauridae	14	1405	23.545	1
40	warming	Pisauridae	9	1405	23.545	1
41	warming	Lycosidae	31	1405	23.545	1
42	warming	Lycosidae	32	1405	23.545	1
43	warming	Lycosidae	33	1405	23.545	1
44	warming	Lycosidae	34	1405	23.545	1
45	warming	Lycosidae	35	1405	23.545	1
46	warming	Lycosidae	36	1405	23.545	1
47	warming	Lycosidae	37	1405	23.545	1
48	warming	Lycosidae	38	1405	23.545	1
49	warming	Lycosidae	39	1405	23.545	1
50	warming	Lycosidae	40	1405	23.545	1
51	warming	Spotted	10	1405	23.545	1
52	warming	Spotted	11	1405	23.545	1
53	warming	Spotted	12	1405	23.545	1
54	warming	Spotted	13	1405	23.545	1
55	warming	Spotted	15	1405	23.545	1
56	warming	Spotted	16	1405	23.545	1
57	warming	Spotted	17	1405	23.545	1
58	warming	Spotted	18	1405	23.545	1
59	warming	Spotted	19	1405	23.545	1
60	warming	Spotted	20	1405	23.545	1
61	warming	Pisauridae	1	1410	24.05	1
62	warming	Pisauridae	2	1410	24.05	1
63	warming	Pisauridae	3	1410	24.05	1
64	warming	Pisauridae	4	1410	24.05	1
65	warming	Pisauridae	5	1410	24.05	1
66	warming	Pisauridae	6	1410	24.05	1
67	warming	Pisauridae	7	1410	24.05	1
68	warming	Pisauridae	8	1410	24.05	1
69	warming	Pisauridae	14	1410	24.05	1
70	warming	Pisauridae	9	1410	24.05	1
71	warming	Lycosidae	31	1410	24.05	1
72	warming	Lycosidae	32	1410	24.05	1
73	warming	Lycosidae	33	1410	24.05	1
74	warming	Lycosidae	34	1410	24.05	1
75	warming	Lycosidae	35	1410	24.05	1
76	warming	Lycosidae	36	1410	24.05	1
77	warming	Lycosidae	37	1410	24.05	1
78	warming	Lycosidae	38	1410	24.05	1
79	warming	Lycosidae	39	1410	24.05	1
80	warming	Lycosidae	40	1410	24.05	1
81	warming	Spotted	10	1410	24.05	1
82	warming	Spotted	11	1410	24.05	1
83	warming	Spotted	12	1410	24.05	1
84	warming	Spotted	13	1410	24.05	1
85	warming	Spotted	15	1410	24.05	1
86	warming	Spotted	16	1410	24.05	1
87	warming	Spotted	17	1410	24.05	1
88	warming	Spotted	18	1410	24.05	1
89	warming	Spotted	19	1410	24.05	1
90	warming	Spotted	20	1410	24.05	1
91	warming	Pisauridae	1	1415	24.726	1
92	warming	Pisauridae	2	1415	24.726	1
93	warming	Pisauridae	3	1415	24.726	1
94	warming	Pisauridae	4	1415	24.726	1
95	warming	Pisauridae	5	1415	24.726	1
96	warming	Pisauridae	6	1415	24.726	1
97	warming	Pisauridae	7	1415	24.726	1
98	warming	Pisauridae	8	1415	24.726	1
99	warming	Pisauridae	14	1415	24.726	1
100	warming	Pisauridae	9	1415	24.726	1
101	warming	Lycosidae	31	1415	24.726	1
102	warming	Lycosidae	32	1415	24.726	1
103	warming	Lycosidae	33	1415	24.726	1
104	warming	Lycosidae	34	1415	24.726	1
105	warming	Lycosidae	35	1415	24.726	1
106	warming	Lycosidae	36	1415	24.726	1
107	warming	Lycosidae	37	1415	24.726	1
108	warming	Lycosidae	38	1415	24.726	1
109	warming	Lycosidae	39	1415	24.726	1
110	warming	Lycosidae	40	1415	24.726	1
111	warming	Spotted	10	1415	24.726	1
112	warming	Spotted	11	1415	24.726	1
113	warming	Spotted	12	1415	24.726	1
114	warming	Spotted	13	1415	24.726	1
115	warming	Spotted	15	1415	24.726	1
116	warming	Spotted	16	1415	24.726	1
117	warming	Spotted	17	1415	24.726	1
118	warming	Spotted	18	1415	24.726	1
119	warming	Spotted	19	1415	24.726	1
120	warming	Spotted	20	1415	24.726	1
121	warming	Pisauridae	1	1420	25.574	1
122	warming	Pisauridae	2	1420	25.574	1
123	warming	Pisauridae	3	1420	25.574	1
124	warming	Pisauridae	4	1420	25.574	1
125	warming	Pisauridae	5	1420	25.574	1
126	warming	Pisauridae	6	1420	25.574	1
127	warming	Pisauridae	7	1420	25.574	1
128	warming	Pisauridae	8	1420	25.574	1
129	warming	Pisauridae	14	1420	25.574	1
130	warming	Pisauridae	9	1420	25.574	1
131	warming	Lycosidae	31	1420	25.574	1
132	warming	Lycosidae	32	1420	25.574	1
133	warming	Lycosidae	33	1420	25.574	1
134	warming	Lycosidae	34	1420	25.574	1
135	warming	Lycosidae	35	1420	25.574	1
136	warming	Lycosidae	36	1420	25.574	1
137	warming	Lycosidae	37	1420	25.574	1
138	warming	Lycosidae	38	1420	25.574	1
139	warming	Lycosidae	39	1420	25.574	1
140	warming	Lycosidae	40	1420	25.574	1
141	warming	Spotted	10	1420	25.574	1
142	warming	Spotted	11	1420	25.574	1
143	warming	Spotted	12	1420	25.574	1
144	warming	Spotted	13	1420	25.574	1
145	warming	Spotted	15	1420	25.574	1
146	warming	Spotted	16	1420	25.574	1
147	warming	Spotted	17	1420	25.574	1
148	warming	Spotted	18	1420	25.574	1
149	warming	Spotted	19	1420	25.574	1
150	warming	Spotted	20	1420	25.574	1
151	warming	Pisauridae	1	1425	26.329	1
152	warming	Pisauridae	2	1425	26.329	1
153	warming	Pisauridae	3	1425	26.329	1
154	warming	Pisauridae	4	1425	26.329	1
155	warming	Pisauridae	5	1425	26.329	1
156	warming	Pisauridae	6	1425	26.329	1
157	warming	Pisauridae	7	1425	26.329	1
158	warming	Pisauridae	8	1425	26.329	1
159	warming	Pisauridae	14	1425	26.329	1
160	warming	Pisauridae	9	1425	26.329	1
161	warming	Lycosidae	31	1425	26.329	1
162	warming	Lycosidae	32	1425	26.329	1
163	warming	Lycosidae	33	1425	26.329	1
164	warming	Lycosidae	34	1425	26.329	1
165	warming	Lycosidae	35	1425	26.329	1
166	warming	Lycosidae	36	1425	26.329	1
167	warming	Lycosidae	37	1425	26.329	1
168	warming	Lycosidae	38	1425	26.329	1
169	warming	Lycosidae	39	1425	26.329	1
170	warming	Lycosidae	40	1425	26.329	1
171	warming	Spotted	10	1425	26.329	1
172	warming	Spotted	11	1425	26.329	1
173	warming	Spotted	12	1425	26.329	1
174	warming	Spotted	13	1425	26.329	1
175	warming	Spotted	15	1425	26.329	1
176	warming	Spotted	16	1425	26.329	1
177	warming	Spotted	17	1425	26.329	1
178	warming	Spotted	18	1425	26.329	1
179	warming	Spotted	19	1425	26.329	1
180	warming	Spotted	20	1425	26.329	1
181	warming	Pisauridae	1	1430	27.014	1
182	warming	Pisauridae	2	1430	27.014	1
183	warming	Pisauridae	3	1430	27.014	1
184	warming	Pisauridae	4	1430	27.014	1
185	warming	Pisauridae	5	1430	27.014	1
186	warming	Pisauridae	6	1430	27.014	1
187	warming	Pisauridae	7	1430	27.014	1
188	warming	Pisauridae	8	1430	27.014	1
189	warming	Pisauridae	14	1430	27.014	1
190	warming	Pisauridae	9	1430	27.014	1
191	warming	Lycosidae	31	1430	27.014	1
192	warming	Lycosidae	32	1430	27.014	1
193	warming	Lycosidae	33	1430	27.014	1
194	warming	Lycosidae	34	1430	27.014	1
195	warming	Lycosidae	35	1430	27.014	1
196	warming	Lycosidae	36	1430	27.014	1
197	warming	Lycosidae	37	1430	27.014	1
198	warming	Lycosidae	38	1430	27.014	1
199	warming	Lycosidae	39	1430	27.014	1
200	warming	Lycosidae	40	1430	27.014	1
201	warming	Spotted	10	1430	27.014	1
202	warming	Spotted	11	1430	27.014	1
203	warming	Spotted	12	1430	27.014	1
204	warming	Spotted	13	1430	27.014	1
205	warming	Spotted	15	1430	27.014	1
206	warming	Spotted	16	1430	27.014	1
207	warming	Spotted	17	1430	27.014	1
208	warming	Spotted	18	1430	27.014	1
209	warming	Spotted	19	1430	27.014	1
210	warming	Spotted	20	1430	27.014	1
211	warming	Pisauridae	1	1435	27.899	1
212	warming	Pisauridae	2	1435	27.899	1
213	warming	Pisauridae	3	1435	27.899	1
214	warming	Pisauridae	4	1435	27.899	1
215	warming	Pisauridae	5	1435	27.899	0
216	warming	Pisauridae	6	1435	27.899	1
217	warming	Pisauridae	7	1435	27.899	1
218	warming	Pisauridae	8	1435	27.899	1
219	warming	Pisauridae	14	1435	27.899	1
220	warming	Pisauridae	9	1435	27.899	1
221	warming	Lycosidae	31	1435	27.899	1
222	warming	Lycosidae	32	1435	27.899	1
223	warming	Lycosidae	33	1435	27.899	1
224	warming	Lycosidae	34	1435	27.899	1
225	warming	Lycosidae	35	1435	27.899	1
226	warming	Lycosidae	36	1435	27.899	1
227	warming	Lycosidae	37	1435	27.899	1
228	warming	Lycosidae	38	1435	27.899	1
229	warming	Lycosidae	39	1435	27.899	1
230	warming	Lycosidae	40	1435	27.899	1
231	warming	Spotted	10	1435	27.899	1
232	warming	Spotted	11	1435	27.899	1
233	warming	Spotted	12	1435	27.899	1
234	warming	Spotted	13	1435	27.899	1
235	warming	Spotted	15	1435	27.899	1
236	warming	Spotted	16	1435	27.899	1
237	warming	Spotted	17	1435	27.899	1
238	warming	Spotted	18	1435	27.899	1
239	warming	Spotted	19	1435	27.899	1
240	warming	Spotted	20	1435	27.899	1
241	warming	Pisauridae	1	1440	28.617	1
242	warming	Pisauridae	2	1440	28.617	1
243	warming	Pisauridae	3	1440	28.617	1
244	warming	Pisauridae	4	1440	28.617	1
245	warming	Pisauridae	5	1440	28.617	0
246	warming	Pisauridae	6	1440	28.617	1
247	warming	Pisauridae	7	1440	28.617	1
248	warming	Pisauridae	8	1440	28.617	1
249	warming	Pisauridae	14	1440	28.617	0
250	warming	Pisauridae	9	1440	28.617	1
251	warming	Lycosidae	31	1440	28.617	1
252	warming	Lycosidae	32	1440	28.617	1
253	warming	Lycosidae	33	1440	28.617	1
254	warming	Lycosidae	34	1440	28.617	1
255	warming	Lycosidae	35	1440	28.617	1
256	warming	Lycosidae	36	1440	28.617	1
257	warming	Lycosidae	37	1440	28.617	1
258	warming	Lycosidae	38	1440	28.617	1
259	warming	Lycosidae	39	1440	28.617	1
260	warming	Lycosidae	40	1440	28.617	1
261	warming	Spotted	10	1440	28.617	1
262	warming	Spotted	11	1440	28.617	0
263	warming	Spotted	12	1440	28.617	1
264	warming	Spotted	13	1440	28.617	1
265	warming	Spotted	15	1440	28.617	1
266	warming	Spotted	16	1440	28.617	1
267	warming	Spotted	17	1440	28.617	1
268	warming	Spotted	18	1440	28.617	1
269	warming	Spotted	19	1440	28.617	1
270	warming	Spotted	20	1440	28.617	1
271	warming	Pisauridae	1	1445	29.29	1
272	warming	Pisauridae	2	1445	29.29	1
273	warming	Pisauridae	3	1445	29.29	1
274	warming	Pisauridae	4	1445	29.29	0
275	warming	Pisauridae	5	1445	29.29	0
276	warming	Pisauridae	6	1445	29.29	1
277	warming	Pisauridae	7	1445	29.29	0
278	warming	Pisauridae	8	1445	29.29	1
279	warming	Pisauridae	14	1445	29.29	0
280	warming	Pisauridae	9	1445	29.29	1
281	warming	Lycosidae	31	1445	29.29	1
282	warming	Lycosidae	32	1445	29.29	1
283	warming	Lycosidae	33	1445	29.29	1
284	warming	Lycosidae	34	1445	29.29	1
285	warming	Lycosidae	35	1445	29.29	1
286	warming	Lycosidae	36	1445	29.29	1
287	warming	Lycosidae	37	1445	29.29	1
288	warming	Lycosidae	38	1445	29.29	1
289	warming	Lycosidae	39	1445	29.29	1
290	warming	Lycosidae	40	1445	29.29	1
291	warming	Spotted	10	1445	29.29	1
292	warming	Spotted	11	1445	29.29	1
293	warming	Spotted	12	1445	29.29	1
294	warming	Spotted	13	1445	29.29	1
295	warming	Spotted	15	1445	29.29	1
296	warming	Spotted	16	1445	29.29	0
297	warming	Spotted	17	1445	29.29	1
298	warming	Spotted	18	1445	29.29	1
299	warming	Spotted	19	1445	29.29	1
300	warming	Spotted	20	1445	29.29	0
301	warming	Pisauridae	1	1450	30.117	1
302	warming	Pisauridae	2	1450	30.117	1
303	warming	Pisauridae	3	1450	30.117	0
304	warming	Pisauridae	4	1450	30.117	0
305	warming	Pisauridae	5	1450	30.117	0
306	warming	Pisauridae	6	1450	30.117	1
307	warming	Pisauridae	7	1450	30.117	0
308	warming	Pisauridae	8	1450	30.117	1
309	warming	Pisauridae	14	1450	30.117	0
310	warming	Pisauridae	9	1450	30.117	1
311	warming	Lycosidae	31	1450	30.117	1
312	warming	Lycosidae	32	1450	30.117	1
313	warming	Lycosidae	33	1450	30.117	1
314	warming	Lycosidae	34	1450	30.117	1
315	warming	Lycosidae	35	1450	30.117	1
316	warming	Lycosidae	36	1450	30.117	1
317	warming	Lycosidae	37	1450	30.117	1
318	warming	Lycosidae	38	1450	30.117	1
319	warming	Lycosidae	39	1450	30.117	1
320	warming	Lycosidae	40	1450	30.117	1
321	warming	Spotted	10	1450	30.117	1
322	warming	Spotted	11	1450	30.117	1
323	warming	Spotted	12	1450	30.117	0
324	warming	Spotted	13	1450	30.117	0
325	warming	Spotted	15	1450	30.117	1
326	warming	Spotted	16	1450	30.117	0
327	warming	Spotted	17	1450	30.117	1
328	warming	Spotted	18	1450	30.117	1
329	warming	Spotted	19	1450	30.117	1
330	warming	Spotted	20	1450	30.117	0
331	warming	Pisauridae	1	1455	30.95	1
332	warming	Pisauridae	2	1455	30.95	0
333	warming	Pisauridae	3	1455	30.95	0
334	warming	Pisauridae	4	1455	30.95	0
335	warming	Pisauridae	5	1455	30.95	0
336	warming	Pisauridae	6	1455	30.95	1
337	warming	Pisauridae	7	1455	30.95	1
338	warming	Pisauridae	8	1455	30.95	1
339	warming	Pisauridae	14	1455	30.95	0
340	warming	Pisauridae	9	1455	30.95	1
341	warming	Lycosidae	31	1455	30.95	1
342	warming	Lycosidae	32	1455	30.95	1
343	warming	Lycosidae	33	1455	30.95	1
344	warming	Lycosidae	34	1455	30.95	1
345	warming	Lycosidae	35	1455	30.95	1
346	warming	Lycosidae	36	1455	30.95	1
347	warming	Lycosidae	37	1455	30.95	0
348	warming	Lycosidae	38	1455	30.95	1
349	warming	Lycosidae	39	1455	30.95	1
350	warming	Lycosidae	40	1455	30.95	1
351	warming	Spotted	10	1455	30.95	0
352	warming	Spotted	11	1455	30.95	1
353	warming	Spotted	12	1455	30.95	0
354	warming	Spotted	13	1455	30.95	0
355	warming	Spotted	15	1455	30.95	1
356	warming	Spotted	16	1455	30.95	0
357	warming	Spotted	17	1455	30.95	1
358	warming	Spotted	18	1455	30.95	1
359	warming	Spotted	19	1455	30.95	0
360	warming	Spotted	20	1455	30.95	1
361	warming	Pisauridae	1	1500	31.586	1
362	warming	Pisauridae	2	1500	31.586	0
363	warming	Pisauridae	3	1500	31.586	0
364	warming	Pisauridae	4	1500	31.586	0
365	warming	Pisauridae	5	1500	31.586	1
366	warming	Pisauridae	6	1500	31.586	1
367	warming	Pisauridae	7	1500	31.586	1
368	warming	Pisauridae	8	1500	31.586	1
369	warming	Pisauridae	14	1500	31.586	0
370	warming	Pisauridae	9	1500	31.586	0
371	warming	Lycosidae	31	1500	31.586	1
372	warming	Lycosidae	32	1500	31.586	1
373	warming	Lycosidae	33	1500	31.586	1
374	warming	Lycosidae	34	1500	31.586	1
375	warming	Lycosidae	35	1500	31.586	1
376	warming	Lycosidae	36	1500	31.586	1
377	warming	Lycosidae	37	1500	31.586	1
378	warming	Lycosidae	38	1500	31.586	1
379	warming	Lycosidae	39	1500	31.586	1
380	warming	Lycosidae	40	1500	31.586	1
381	warming	Spotted	10	1500	31.586	1
382	warming	Spotted	11	1500	31.586	1
383	warming	Spotted	12	1500	31.586	1
384	warming	Spotted	13	1500	31.586	0
385	warming	Spotted	15	1500	31.586	0
386	warming	Spotted	16	1500	31.586	0
387	warming	Spotted	17	1500	31.586	1
388	warming	Spotted	18	1500	31.586	1
389	warming	Spotted	19	1500	31.586	1
390	warming	Spotted	20	1500	31.586	1
391	warming	Pisauridae	1	1505	32.381	1
392	warming	Pisauridae	2	1505	32.381	0
393	warming	Pisauridae	3	1505	32.381	0
394	warming	Pisauridae	4	1505	32.381	1
395	warming	Pisauridae	5	1505	32.381	0
396	warming	Pisauridae	6	1505	32.381	1
397	warming	Pisauridae	7	1505	32.381	0
398	warming	Pisauridae	8	1505	32.381	1
399	warming	Pisauridae	14	1505	32.381	0
400	warming	Pisauridae	9	1505	32.381	0
401	warming	Lycosidae	31	1505	32.381	1
402	warming	Lycosidae	32	1505	32.381	1
403	warming	Lycosidae	33	1505	32.381	1
404	warming	Lycosidae	34	1505	32.381	1
405	warming	Lycosidae	35	1505	32.381	1
406	warming	Lycosidae	36	1505	32.381	1
407	warming	Lycosidae	37	1505	32.381	1
408	warming	Lycosidae	38	1505	32.381	1
409	warming	Lycosidae	39	1505	32.381	1
410	warming	Lycosidae	40	1505	32.381	1
411	warming	Spotted	10	1505	32.381	1
412	warming	Spotted	11	1505	32.381	1
413	warming	Spotted	12	1505	32.381	0
414	warming	Spotted	13	1505	32.381	1
415	warming	Spotted	15	1505	32.381	0
416	warming	Spotted	16	1505	32.381	1
417	warming	Spotted	17	1505	32.381	0
418	warming	Spotted	18	1505	32.381	1
419	warming	Spotted	19	1505	32.381	1
420	warming	Spotted	20	1505	32.381	0
421	warming	Pisauridae	1	1510	33.053	1
422	warming	Pisauridae	2	1510	33.053	0
423	warming	Pisauridae	3	1510	33.053	0
424	warming	Pisauridae	4	1510	33.053	1
425	warming	Pisauridae	5	1510	33.053	0
426	warming	Pisauridae	6	1510	33.053	1
427	warming	Pisauridae	7	1510	33.053	1
428	warming	Pisauridae	8	1510	33.053	1
429	warming	Pisauridae	14	1510	33.053	0
430	warming	Pisauridae	9	1510	33.053	0
431	warming	Lycosidae	31	1510	33.053	1
432	warming	Lycosidae	32	1510	33.053	1
433	warming	Lycosidae	33	1510	33.053	1
434	warming	Lycosidae	34	1510	33.053	1
435	warming	Lycosidae	35	1510	33.053	1
436	warming	Lycosidae	36	1510	33.053	1
437	warming	Lycosidae	37	1510	33.053	1
438	warming	Lycosidae	38	1510	33.053	1
439	warming	Lycosidae	39	1510	33.053	0
440	warming	Lycosidae	40	1510	33.053	1
441	warming	Spotted	10	1510	33.053	1
442	warming	Spotted	11	1510	33.053	1
443	warming	Spotted	12	1510	33.053	1
444	warming	Spotted	13	1510	33.053	1
445	warming	Spotted	15	1510	33.053	1
446	warming	Spotted	16	1510	33.053	1
447	warming	Spotted	17	1510	33.053	1
448	warming	Spotted	18	1510	33.053	1
449	warming	Spotted	19	1510	33.053	1
450	warming	Spotted	20	1510	33.053	1
451	warming	Pisauridae	1	1515	33.783	1
452	warming	Pisauridae	2	1515	33.783	0
453	warming	Pisauridae	3	1515	33.783	0
454	warming	Pisauridae	4	1515	33.783	1
455	warming	Pisauridae	5	1515	33.783	0
456	warming	Pisauridae	6	1515	33.783	0
457	warming	Pisauridae	7	1515	33.783	1
458	warming	Pisauridae	8	1515	33.783	1
459	warming	Pisauridae	14	1515	33.783	1
460	warming	Pisauridae	9	1515	33.783	1
461	warming	Lycosidae	31	1515	33.783	1
462	warming	Lycosidae	32	1515	33.783	1
463	warming	Lycosidae	33	1515	33.783	1
464	warming	Lycosidae	34	1515	33.783	1
465	warming	Lycosidae	35	1515	33.783	1
466	warming	Lycosidae	36	1515	33.783	1
467	warming	Lycosidae	37	1515	33.783	0
468	warming	Lycosidae	38	1515	33.783	1
469	warming	Lycosidae	39	1515	33.783	0
470	warming	Lycosidae	40	1515	33.783	1
471	warming	Spotted	10	1515	33.783	1
472	warming	Spotted	11	1515	33.783	1
473	warming	Spotted	12	1515	33.783	1
474	warming	Spotted	13	1515	33.783	1
475	warming	Spotted	15	1515	33.783	1
476	warming	Spotted	16	1515	33.783	1
477	warming	Spotted	17	1515	33.783	1
478	warming	Spotted	18	1515	33.783	1
479	warming	Spotted	19	1515	33.783	1
480	warming	Spotted	20	1515	33.783	1
481	warming	Pisauridae	1	1520	34.413	1
482	warming	Pisauridae	2	1520	34.413	0
483	warming	Pisauridae	3	1520	34.413	0
484	warming	Pisauridae	4	1520	34.413	1
485	warming	Pisauridae	5	1520	34.413	0
486	warming	Pisauridae	6	1520	34.413	1
487	warming	Pisauridae	7	1520	34.413	1
488	warming	Pisauridae	8	1520	34.413	1
489	warming	Pisauridae	14	1520	34.413	0
490	warming	Pisauridae	9	1520	34.413	0
491	warming	Lycosidae	31	1520	34.413	1
492	warming	Lycosidae	32	1520	34.413	1
493	warming	Lycosidae	33	1520	34.413	1
494	warming	Lycosidae	34	1520	34.413	1
495	warming	Lycosidae	35	1520	34.413	1
496	warming	Lycosidae	36	1520	34.413	1
497	warming	Lycosidae	37	1520	34.413	1
498	warming	Lycosidae	38	1520	34.413	1
499	warming	Lycosidae	39	1520	34.413	1
500	warming	Lycosidae	40	1520	34.413	1
501	warming	Spotted	10	1520	34.413	1
502	warming	Spotted	11	1520	34.413	1
503	warming	Spotted	12	1520	34.413	1
504	warming	Spotted	13	1520	34.413	1
505	warming	Spotted	15	1520	34.413	1
506	warming	Spotted	16	1520	34.413	1
507	warming	Spotted	17	1520	34.413	0
508	warming	Spotted	18	1520	34.413	1
509	warming	Spotted	19	1520	34.413	1
510	warming	Spotted	20	1520	34.413	1
511	warming	Pisauridae	1	1525	34.969	0
512	warming	Pisauridae	2	1525	34.969	0
513	warming	Pisauridae	3	1525	34.969	1
514	warming	Pisauridae	4	1525	34.969	0
515	warming	Pisauridae	5	1525	34.969	0
516	warming	Pisauridae	6	1525	34.969	0
517	warming	Pisauridae	7	1525	34.969	1
518	warming	Pisauridae	8	1525	34.969	1
519	warming	Pisauridae	14	1525	34.969	0
520	warming	Pisauridae	9	1525	34.969	0
521	warming	Lycosidae	31	1525	34.969	1
522	warming	Lycosidae	32	1525	34.969	1
523	warming	Lycosidae	33	1525	34.969	1
524	warming	Lycosidae	34	1525	34.969	1
525	warming	Lycosidae	35	1525	34.969	1
526	warming	Lycosidae	36	1525	34.969	1
527	warming	Lycosidae	37	1525	34.969	0
528	warming	Lycosidae	38	1525	34.969	1
529	warming	Lycosidae	39	1525	34.969	1
530	warming	Lycosidae	40	1525	34.969	1
531	warming	Spotted	10	1525	34.969	1
532	warming	Spotted	11	1525	34.969	1
533	warming	Spotted	12	1525	34.969	1
534	warming	Spotted	13	1525	34.969	1
535	warming	Spotted	15	1525	34.969	1
536	warming	Spotted	16	1525	34.969	1
537	warming	Spotted	17	1525	34.969	1
538	warming	Spotted	18	1525	34.969	1
539	warming	Spotted	19	1525	34.969	1
540	warming	Spotted	20	1525	34.969	1
541	warming	Pisauridae	1	1530	35.075	1
542	warming	Pisauridae	2	1530	35.075	0
543	warming	Pisauridae	3	1530	35.075	1
544	warming	Pisauridae	4	1530	35.075	0
545	warming	Pisauridae	5	1530	35.075	1
546	warming	Pisauridae	6	1530	35.075	0
547	warming	Pisauridae	7	1530	35.075	1
548	warming	Pisauridae	8	1530	35.075	1
549	warming	Pisauridae	14	1530	35.075	0
550	warming	Pisauridae	9	1530	35.075	0
551	warming	Lycosidae	31	1530	35.075	1
552	warming	Lycosidae	32	1530	35.075	1
553	warming	Lycosidae	33	1530	35.075	1
554	warming	Lycosidae	34	1530	35.075	1
555	warming	Lycosidae	35	1530	35.075	1
556	warming	Lycosidae	36	1530	35.075	1
557	warming	Lycosidae	37	1530	35.075	1
558	warming	Lycosidae	38	1530	35.075	1
559	warming	Lycosidae	39	1530	35.075	1
560	warming	Lycosidae	40	1530	35.075	1
561	warming	Spotted	10	1530	35.075	1
562	warming	Spotted	11	1530	35.075	1
563	warming	Spotted	12	1530	35.075	1
564	warming	Spotted	13	1530	35.075	1
565	warming	Spotted	15	1530	35.075	1
566	warming	Spotted	16	1530	35.075	1
567	warming	Spotted	17	1530	35.075	0
568	warming	Spotted	18	1530	35.075	1
569	warming	Spotted	19	1530	35.075	1
570	warming	Spotted	20	1530	35.075	1
571	warming	Pisauridae	1	1535	35.636	1
572	warming	Pisauridae	2	1535	35.636	1
573	warming	Pisauridae	3	1535	35.636	1
574	warming	Pisauridae	4	1535	35.636	1
575	warming	Pisauridae	5	1535	35.636	0
576	warming	Pisauridae	6	1535	35.636	1
577	warming	Pisauridae	7	1535	35.636	1
578	warming	Pisauridae	8	1535	35.636	1
579	warming	Pisauridae	14	1535	35.636	0
580	warming	Pisauridae	9	1535	35.636	0
581	warming	Lycosidae	31	1535	35.636	1
582	warming	Lycosidae	32	1535	35.636	1
583	warming	Lycosidae	33	1535	35.636	1
584	warming	Lycosidae	34	1535	35.636	1
585	warming	Lycosidae	35	1535	35.636	1
586	warming	Lycosidae	36	1535	35.636	1
587	warming	Lycosidae	37	1535	35.636	1
588	warming	Lycosidae	38	1535	35.636	1
589	warming	Lycosidae	39	1535	35.636	1
590	warming	Lycosidae	40	1535	35.636	1
591	warming	Spotted	10	1535	35.636	1
592	warming	Spotted	11	1535	35.636	1
593	warming	Spotted	12	1535	35.636	1
594	warming	Spotted	13	1535	35.636	1
595	warming	Spotted	15	1535	35.636	1
596	warming	Spotted	16	1535	35.636	1
597	warming	Spotted	17	1535	35.636	1
598	warming	Spotted	18	1535	35.636	1
599	warming	Spotted	19	1535	35.636	1
600	warming	Spotted	20	1535	35.636	1
601	warming	Pisauridae	1	1540	36.254	1
602	warming	Pisauridae	2	1540	36.254	1
603	warming	Pisauridae	3	1540	36.254	0
604	warming	Pisauridae	4	1540	36.254	1
605	warming	Pisauridae	5	1540	36.254	0
606	warming	Pisauridae	6	1540	36.254	0
607	warming	Pisauridae	7	1540	36.254	1
608	warming	Pisauridae	8	1540	36.254	1
609	warming	Pisauridae	14	1540	36.254	0
610	warming	Pisauridae	9	1540	36.254	0
611	warming	Lycosidae	31	1540	36.254	1
612	warming	Lycosidae	32	1540	36.254	1
613	warming	Lycosidae	33	1540	36.254	1
614	warming	Lycosidae	34	1540	36.254	1
615	warming	Lycosidae	35	1540	36.254	1
616	warming	Lycosidae	36	1540	36.254	1
617	warming	Lycosidae	37	1540	36.254	1
618	warming	Lycosidae	38	1540	36.254	1
619	warming	Lycosidae	39	1540	36.254	1
620	warming	Lycosidae	40	1540	36.254	1
621	warming	Spotted	10	1540	36.254	1
622	warming	Spotted	11	1540	36.254	1
623	warming	Spotted	12	1540	36.254	1
624	warming	Spotted	13	1540	36.254	1
625	warming	Spotted	15	1540	36.254	1
626	warming	Spotted	16	1540	36.254	1
627	warming	Spotted	17	1540	36.254	1
628	warming	Spotted	18	1540	36.254	1
629	warming	Spotted	19	1540	36.254	1
630	warming	Spotted	20	1540	36.254	1
631	warming	Pisauridae	1	1545	36.824	1
632	warming	Pisauridae	2	1545	36.824	0
633	warming	Pisauridae	3	1545	36.824	0
634	warming	Pisauridae	4	1545	36.824	0
635	warming	Pisauridae	5	1545	36.824	1
636	warming	Pisauridae	6	1545	36.824	0
637	warming	Pisauridae	7	1545	36.824	1
638	warming	Pisauridae	8	1545	36.824	0
639	warming	Pisauridae	14	1545	36.824	0
640	warming	Pisauridae	9	1545	36.824	0
641	warming	Lycosidae	31	1545	36.824	1
642	warming	Lycosidae	32	1545	36.824	1
643	warming	Lycosidae	33	1545	36.824	1
644	warming	Lycosidae	34	1545	36.824	1
645	warming	Lycosidae	35	1545	36.824	1
646	warming	Lycosidae	36	1545	36.824	1
647	warming	Lycosidae	37	1545	36.824	1
648	warming	Lycosidae	38	1545	36.824	1
649	warming	Lycosidae	39	1545	36.824	1
650	warming	Lycosidae	40	1545	36.824	1
651	warming	Spotted	10	1545	36.824	1
652	warming	Spotted	11	1545	36.824	1
653	warming	Spotted	12	1545	36.824	1
654	warming	Spotted	13	1545	36.824	1
655	warming	Spotted	15	1545	36.824	1
656	warming	Spotted	16	1545	36.824	1
657	warming	Spotted	17	1545	36.824	1
658	warming	Spotted	18	1545	36.824	1
659	warming	Spotted	19	1545	36.824	1
660	warming	Spotted	20	1545	36.824	1
661	warming	Pisauridae	1	1550	37.151	1
662	warming	Pisauridae	2	1550	37.151	0
663	warming	Pisauridae	3	1550	37.151	0
664	warming	Pisauridae	4	1550	37.151	1
665	warming	Pisauridae	5	1550	37.151	0
666	warming	Pisauridae	6	1550	37.151	0
667	warming	Pisauridae	7	1550	37.151	0
668	warming	Pisauridae	8	1550	37.151	1
669	warming	Pisauridae	14	1550	37.151	0
670	warming	Pisauridae	9	1550	37.151	0
671	warming	Lycosidae	31	1550	37.151	1
672	warming	Lycosidae	32	1550	37.151	1
673	warming	Lycosidae	33	1550	37.151	1
674	warming	Lycosidae	34	1550	37.151	1
675	warming	Lycosidae	35	1550	37.151	1
676	warming	Lycosidae	36	1550	37.151	1
677	warming	Lycosidae	37	1550	37.151	1
678	warming	Lycosidae	38	1550	37.151	1
679	warming	Lycosidae	39	1550	37.151	1
680	warming	Lycosidae	40	1550	37.151	1
681	warming	Spotted	10	1550	37.151	1
682	warming	Spotted	11	1550	37.151	1
683	warming	Spotted	12	1550	37.151	1
684	warming	Spotted	13	1550	37.151	1
685	warming	Spotted	15	1550	37.151	1
686	warming	Spotted	16	1550	37.151	1
687	warming	Spotted	17	1550	37.151	1
688	warming	Spotted	18	1550	37.151	1
689	warming	Spotted	19	1550	37.151	1
690	warming	Spotted	20	1550	37.151	1
691	warming	Pisauridae	1	1555	37.535	1
692	warming	Pisauridae	2	1555	37.535	0
693	warming	Pisauridae	3	1555	37.535	1
694	warming	Pisauridae	4	1555	37.535	0
695	warming	Pisauridae	5	1555	37.535	0
696	warming	Pisauridae	6	1555	37.535	0
697	warming	Pisauridae	7	1555	37.535	1
698	warming	Pisauridae	8	1555	37.535	0
699	warming	Pisauridae	14	1555	37.535	0
700	warming	Pisauridae	9	1555	37.535	0
701	warming	Lycosidae	31	1555	37.535	1
702	warming	Lycosidae	32	1555	37.535	1
703	warming	Lycosidae	33	1555	37.535	1
704	warming	Lycosidae	34	1555	37.535	1
705	warming	Lycosidae	35	1555	37.535	1
706	warming	Lycosidae	36	1555	37.535	1
707	warming	Lycosidae	37	1555	37.535	1
708	warming	Lycosidae	38	1555	37.535	1
709	warming	Lycosidae	39	1555	37.535	1
710	warming	Lycosidae	40	1555	37.535	1
711	warming	Spotted	10	1555	37.535	1
712	warming	Spotted	11	1555	37.535	1
713	warming	Spotted	12	1555	37.535	1
714	warming	Spotted	13	1555	37.535	1
715	warming	Spotted	15	1555	37.535	1
716	warming	Spotted	16	1555	37.535	1
717	warming	Spotted	17	1555	37.535	1
718	warming	Spotted	18	1555	37.535	1
719	warming	Spotted	19	1555	37.535	1
720	warming	Spotted	20	1555	37.535	1
721	warming	Pisauridae	1	1600	38.06	1
722	warming	Pisauridae	2	1600	38.06	1
723	warming	Pisauridae	3	1600	38.06	0
724	warming	Pisauridae	4	1600	38.06	1
725	warming	Pisauridae	5	1600	38.06	0
726	warming	Pisauridae	6	1600	38.06	0
727	warming	Pisauridae	7	1600	38.06	1
728	warming	Pisauridae	8	1600	38.06	0
729	warming	Pisauridae	14	1600	38.06	0
730	warming	Pisauridae	9	1600	38.06	0
731	warming	Lycosidae	31	1600	38.06	1
732	warming	Lycosidae	32	1600	38.06	1
733	warming	Lycosidae	33	1600	38.06	1
734	warming	Lycosidae	34	1600	38.06	1
735	warming	Lycosidae	35	1600	38.06	1
736	warming	Lycosidae	36	1600	38.06	1
737	warming	Lycosidae	37	1600	38.06	1
738	warming	Lycosidae	38	1600	38.06	1
739	warming	Lycosidae	39	1600	38.06	1
740	warming	Lycosidae	40	1600	38.06	1
741	warming	Spotted	10	1600	38.06	1
742	warming	Spotted	11	1600	38.06	1
743	warming	Spotted	12	1600	38.06	1
744	warming	Spotted	13	1600	38.06	1
745	warming	Spotted	15	1600	38.06	1
746	warming	Spotted	16	1600	38.06	1
747	warming	Spotted	17	1600	38.06	1
748	warming	Spotted	18	1600	38.06	1
749	warming	Spotted	19	1600	38.06	1
750	warming	Spotted	20	1600	38.06	1
751	warming	Pisauridae	1	1605	38.337	1
752	warming	Pisauridae	2	1605	38.337	0
753	warming	Pisauridae	3	1605	38.337	0
754	warming	Pisauridae	4	1605	38.337	1
755	warming	Pisauridae	5	1605	38.337	0
756	warming	Pisauridae	6	1605	38.337	0
757	warming	Pisauridae	7	1605	38.337	0
758	warming	Pisauridae	8	1605	38.337	0
759	warming	Pisauridae	14	1605	38.337	0
760	warming	Pisauridae	9	1605	38.337	1
761	warming	Lycosidae	31	1605	38.337	1
762	warming	Lycosidae	32	1605	38.337	1
763	warming	Lycosidae	33	1605	38.337	1
764	warming	Lycosidae	34	1605	38.337	1
765	warming	Lycosidae	35	1605	38.337	1
766	warming	Lycosidae	36	1605	38.337	1
767	warming	Lycosidae	37	1605	38.337	1
768	warming	Lycosidae	38	1605	38.337	1
769	warming	Lycosidae	39	1605	38.337	1
770	warming	Lycosidae	40	1605	38.337	1
771	warming	Spotted	10	1605	38.337	1
772	warming	Spotted	11	1605	38.337	1
773	warming	Spotted	12	1605	38.337	1
774	warming	Spotted	13	1605	38.337	1
775	warming	Spotted	15	1605	38.337	1
776	warming	Spotted	16	1605	38.337	1
777	warming	Spotted	17	1605	38.337	1
778	warming	Spotted	18	1605	38.337	1
779	warming	Spotted	19	1605	38.337	1
780	warming	Spotted	20	1605	38.337	1
781	warming	Pisauridae	1	1610	38.896	1
782	warming	Pisauridae	2	1610	38.896	0
783	warming	Pisauridae	3	1610	38.896	0
784	warming	Pisauridae	4	1610	38.896	0
785	warming	Pisauridae	5	1610	38.896	0
786	warming	Pisauridae	6	1610	38.896	1
787	warming	Pisauridae	7	1610	38.896	1
788	warming	Pisauridae	8	1610	38.896	0
789	warming	Pisauridae	14	1610	38.896	0
790	warming	Pisauridae	9	1610	38.896	0
791	warming	Lycosidae	31	1610	38.896	1
792	warming	Lycosidae	32	1610	38.896	1
793	warming	Lycosidae	33	1610	38.896	1
794	warming	Lycosidae	34	1610	38.896	1
795	warming	Lycosidae	35	1610	38.896	1
796	warming	Lycosidae	36	1610	38.896	1
797	warming	Lycosidae	37	1610	38.896	1
798	warming	Lycosidae	38	1610	38.896	1
799	warming	Lycosidae	39	1610	38.896	1
800	warming	Lycosidae	40	1610	38.896	1
801	warming	Spotted	10	1610	38.896	1
802	warming	Spotted	11	1610	38.896	1
803	warming	Spotted	12	1610	38.896	1
804	warming	Spotted	13	1610	38.896	1
805	warming	Spotted	15	1610	38.896	1
806	warming	Spotted	16	1610	38.896	1
807	warming	Spotted	17	1610	38.896	1
808	warming	Spotted	18	1610	38.896	1
809	warming	Spotted	19	1610	38.896	1
810	warming	Spotted	20	1610	38.896	1
811	warming	Pisauridae	1	1625	39.093	0
812	warming	Pisauridae	2	1625	39.093	1
813	warming	Pisauridae	3	1625	39.093	0
814	warming	Pisauridae	4	1625	39.093	1
815	warming	Pisauridae	5	1625	39.093	0
816	warming	Pisauridae	6	1625	39.093	0
817	warming	Pisauridae	7	1625	39.093	0
818	warming	Pisauridae	8	1625	39.093	0
819	warming	Pisauridae	14	1625	39.093	1
820	warming	Pisauridae	9	1625	39.093	0
821	warming	Lycosidae	31	1625	39.093	1
822	warming	Lycosidae	32	1625	39.093	1
823	warming	Lycosidae	33	1625	39.093	1
824	warming	Lycosidae	34	1625	39.093	1
825	warming	Lycosidae	35	1625	39.093	1
826	warming	Lycosidae	36	1625	39.093	1
827	warming	Lycosidae	37	1625	39.093	0
828	warming	Lycosidae	38	1625	39.093	1
829	warming	Lycosidae	39	1625	39.093	1
830	warming	Lycosidae	40	1625	39.093	0
831	warming	Spotted	10	1625	39.093	1
832	warming	Spotted	11	1625	39.093	1
833	warming	Spotted	12	1625	39.093	1
834	warming	Spotted	13	1625	39.093	1
835	warming	Spotted	15	1625	39.093	1
836	warming	Spotted	16	1625	39.093	1
837	warming	Spotted	17	1625	39.093	1
838	warming	Spotted	18	1625	39.093	1
839	warming	Spotted	19	1625	39.093	1
840	warming	Spotted	20	1625	39.093	1
841	warming	Pisauridae	1	1630	41.648	0
842	warming	Pisauridae	2	1630	41.648	0
843	warming	Pisauridae	3	1630	41.648	0
844	warming	Pisauridae	4	1630	41.648	0
845	warming	Pisauridae	5	1630	41.648	0
846	warming	Pisauridae	6	1630	41.648	0
847	warming	Pisauridae	7	1630	41.648	0
848	warming	Pisauridae	8	1630	41.648	0
849	warming	Pisauridae	14	1630	41.648	0
850	warming	Pisauridae	9	1630	41.648	0
851	warming	Lycosidae	31	1630	41.648	1
852	warming	Lycosidae	32	1630	41.648	1
853	warming	Lycosidae	33	1630	41.648	0
854	warming	Lycosidae	34	1630	41.648	0
855	warming	Lycosidae	35	1630	41.648	0
856	warming	Lycosidae	36	1630	41.648	0
857	warming	Lycosidae	37	1630	41.648	0
858	warming	Lycosidae	38	1630	41.648	1
859	warming	Lycosidae	39	1630	41.648	0
860	warming	Lycosidae	40	1630	41.648	0
861	warming	Spotted	10	1630	41.648	0
862	warming	Spotted	11	1630	41.648	0
863	warming	Spotted	12	1630	41.648	0
864	warming	Spotted	13	1630	41.648	0
865	warming	Spotted	15	1630	41.648	0
866	warming	Spotted	16	1630	41.648	1
867	warming	Spotted	17	1630	41.648	1
868	warming	Spotted	18	1630	41.648	0
869	warming	Spotted	19	1630	41.648	1
870	warming	Spotted	20	1630	41.648	1
871	warming	Pisauridae	1	1635	44.196	0
872	warming	Pisauridae	2	1635	44.196	0
873	warming	Pisauridae	3	1635	44.196	0
874	warming	Pisauridae	4	1635	44.196	0
875	warming	Pisauridae	5	1635	44.196	0
876	warming	Pisauridae	6	1635	44.196	0
877	warming	Pisauridae	7	1635	44.196	0
878	warming	Pisauridae	8	1635	44.196	0
879	warming	Pisauridae	14	1635	44.196	0
880	warming	Pisauridae	9	1635	44.196	0
881	warming	Lycosidae	31	1635	44.196	1
882	warming	Lycosidae	32	1635	44.196	1
883	warming	Lycosidae	33	1635	44.196	0
884	warming	Lycosidae	34	1635	44.196	0
885	warming	Lycosidae	35	1635	44.196	0
886	warming	Lycosidae	36	1635	44.196	0
887	warming	Lycosidae	37	1635	44.196	0
888	warming	Lycosidae	38	1635	44.196	0
889	warming	Lycosidae	39	1635	44.196	0
890	warming	Lycosidae	40	1635	44.196	0
891	warming	Spotted	10	1635	44.196	0
892	warming	Spotted	11	1635	44.196	0
893	warming	Spotted	12	1635	44.196	0
894	warming	Spotted	13	1635	44.196	0
895	warming	Spotted	15	1635	44.196	0
896	warming	Spotted	16	1635	44.196	0
897	warming	Spotted	17	1635	44.196	0
898	warming	Spotted	18	1635	44.196	0
899	warming	Spotted	19	1635	44.196	0
900	warming	Spotted	20	1635	44.196	0
901	warming	Pisauridae	1	1640	46.417	0
902	warming	Pisauridae	2	1640	46.417	0
903	warming	Pisauridae	3	1640	46.417	0
904	warming	Pisauridae	4	1640	46.417	0
905	warming	Pisauridae	5	1640	46.417	0
906	warming	Pisauridae	6	1640	46.417	0
907	warming	Pisauridae	7	1640	46.417	0
908	warming	Pisauridae	8	1640	46.417	0
909	warming	Pisauridae	14	1640	46.417	0
910	warming	Pisauridae	9	1640	46.417	0
911	warming	Lycosidae	31	1640	46.417	1
912	warming	Lycosidae	32	1640	46.417	0
913	warming	Lycosidae	33	1640	46.417	0
914	warming	Lycosidae	34	1640	46.417	0
915	warming	Lycosidae	35	1640	46.417	0
916	warming	Lycosidae	36	1640	46.417	1
917	warming	Lycosidae	37	1640	46.417	0
918	warming	Lycosidae	38	1640	46.417	0
919	warming	Lycosidae	39	1640	46.417	0
920	warming	Lycosidae	40	1640	46.417	0
921	warming	Spotted	10	1640	46.417	0
922	warming	Spotted	11	1640	46.417	0
923	warming	Spotted	12	1640	46.417	0
924	warming	Spotted	13	1640	46.417	0
925	warming	Spotted	15	1640	46.417	0
926	warming	Spotted	16	1640	46.417	0
927	warming	Spotted	17	1640	46.417	0
928	warming	Spotted	18	1640	46.417	0
929	warming	Spotted	19	1640	46.417	0
930	warming	Spotted	20	1640	46.417	0
931	warming	Pisauridae	1	1645	47.842	0
932	warming	Pisauridae	2	1645	47.842	0
933	warming	Pisauridae	3	1645	47.842	0
934	warming	Pisauridae	4	1645	47.842	0
935	warming	Pisauridae	5	1645	47.842	0
936	warming	Pisauridae	6	1645	47.842	0
937	warming	Pisauridae	7	1645	47.842	0
938	warming	Pisauridae	8	1645	47.842	0
939	warming	Pisauridae	14	1645	47.842	0
940	warming	Pisauridae	9	1645	47.842	0
941	warming	Lycosidae	31	1645	47.842	1
942	warming	Lycosidae	32	1645	47.842	1
943	warming	Lycosidae	33	1645	47.842	0
944	warming	Lycosidae	34	1645	47.842	0
945	warming	Lycosidae	35	1645	47.842	0
946	warming	Lycosidae	36	1645	47.842	0
947	warming	Lycosidae	37	1645	47.842	0
948	warming	Lycosidae	38	1645	47.842	0
949	warming	Lycosidae	39	1645	47.842	0
950	warming	Lycosidae	40	1645	47.842	0
951	warming	Spotted	10	1645	47.842	0
952	warming	Spotted	11	1645	47.842	0
953	warming	Spotted	12	1645	47.842	0
954	warming	Spotted	13	1645	47.842	0
955	warming	Spotted	15	1645	47.842	0
956	warming	Spotted	16	1645	47.842	0
957	warming	Spotted	17	1645	47.842	0
958	warming	Spotted	18	1645	47.842	0
959	warming	Spotted	19	1645	47.842	0
960	warming	Spotted	20	1645	47.842	0
