# Supplementary material for: Natural enemies partially compensate for warming induced excess herbivory in an organic growth system
Source: Sci Rep. 2017 Aug 4;7:7266. doi: 10.1038/s41598-017-07509-w (PMC5544682; doi:10.1038/s41598-017-07509-w)
Supplement: Supplementary file 3 — Supplementary dataset 2 [file 41598_2017_7509_MOESM3_ESM.xls]

## Sheet: Tritrophic system dataset
PotID	Temperature	Treatment	Sum	Alive	Dead	survival	MFR	MHR	PlantDamage	mortality
ACL1	T22	Control	2	2	0	1	0.190476	0.452381	13.3333	0
ACL3	T22	Control	3	3	0	1	0.428571	0.0952381	6.66667	0
ACL5	T22	Control	3	3	0	1	0.285714	0.428571	10	0
ACL7	T22	Control	3	3	0	1	0.0952381	0.380952	6.66667	0
ACL9	T22	Control	3	3	0	1	0.238095	0.571429	6.66667	0
ACP1	T22	Control	3	3	0	1	0.285714	0.047619	13.3333	0
ACP3	T22	Control	3	3	0	1	0.142857	0.333333	20	0
ACP5	T22	Control	3	3	0	1	0.0952381	0.666667	5	0
ACP7	T22	Control	3	3	0	1	0.238095	0	5	0
ACP9	T22	Control	3	3	0	1	0.238095	0.428571	3.33333	0
AL10	T22	Lycosid	3	1	2	0.333333	0	0.714286	1.66667	0.666667
AL2	T22	Lycosid	3	2	1	0.666667	0.119048	0.666667	5	0.333333
AL4	T22	Lycosid	3	3	0	1	0.238095	0.47619	6.66667	0
AL6	T22	Lycosid	3	2	1	0.666667	0.0714286	0.857143	0	0.333333
AL8	T22	Lycosid	3	2	1	0.666667	0.357143	0.5	13.3333	0.333333
AP10	T22	Pisaurid	3	2	1	0.666667	0.142857	0.285714	10	0.333333
AP2	T22	Pisaurid	3	2	1	0.666667	0.142857	0.214286	6.66667	0.333333
AP4	T22	Pisaurid	3	3	0	1	0.0952381	0.452381	10	0
AP6	T22	Pisaurid	3	2	1	0.666667	0	0.357143	6.66667	0.333333
AP8	T22	Pisaurid	3	3	0	1	0.0952381	0.47619	10	0
WCL1	T38	Control	3	3	0	1	0.428571	0.047619	28.3333	0
WCL3	T38	Control	3	3	0	1	0.571429	0.047619	43.3333	0
WCL5	T38	Control	3	3	0	1	0.619048	0	40	0
WCL7	T38	Control	3	2	1	0.666667	0.547619	0	10	0.333333
WCL9	T38	Control	3	3	0	1	0.714286	0	33.3333	0
WCP1	T38	Control	3	3	0	1	0.571429	0.047619	40	0
WCP3	T38	Control	3	3	0	1	0.619048	0	43.3333	0
WCP5	T38	Control	3	3	0	1	0.619048	0	28.3333	0
WCP7	T38	Control	3	3	0	1	0.619048	0	26.6667	0
WCP9	T38	Control	3	3	0	1	0.619048	0	20	0
WL10	T38	Lycosid	3	1	2	0.333333	0.928571	0	23.3333	0.666667
WL2	T38	Lycosid	3	2	1	0.666667	0.642857	0	8.33333	0.333333
WL4	T38	Lycosid	3	1	2	0.333333	0.571429	0	21.6667	0.666667
WL6	T38	Lycosid	3	0	3	0	0.4	0	20	1
WL8	T38	Lycosid	3	0	3	0	0.5	0	6.66667	1	0.733333
WP10	T38	Pisaurid	3	3	0	1	0.619048	0	20	0
WP2	T38	Pisaurid	3	2	1	0.666667	0.571429	0.0714286	18.3333	0.333333
WP4	T38	Pisaurid	3	2	1	0.666667	0.571429	0	6.66667	0.333333
WP6	T38	Pisaurid	3	2	1	0.666667	0.785714	0	18.3333	0.333333
WP8	T38	Pisaurid	3	3	0	1	0.809524	0	21.6667	0	0.2
