# Supplementary material for: Natural enemies partially compensate for warming induced excess herbivory in an organic growth system
Source: Sci Rep. 2017 Aug 4;7:7266. doi: 10.1038/s41598-017-07509-w (PMC5544682; doi:10.1038/s41598-017-07509-w)
Supplement: Supplementary file 4 — Supplementary dataset 3 [file 41598_2017_7509_MOESM4_ESM.xls]

## Sheet: Glued Spiders dataset
PotID	Temperature	Treatment	Leaf 1 Damage	Leaf 2 Damage	Stem Damage	Plant Damage
AC1	22	Control	50	30	5	28.3333
AC2	22	Control	5	0	20	8.33333
AC3	22	Control	5	0	1	2
AL1	22	Glued Lycosidae	30	10	5	15
AL2	22	Glued Lycosidae	1	0	0	0.333333
AL3	22	Glued Lycosidae	5	5	0	3.33333
AP1	22	Glued Pisauridae	10	0	1	3.66667
AP2	22	Glued Pisauridae	5	0	5	3.33333
AP3	22	Glued Pisauridae	1	0	1	0.666667
WC1	38	Control	0	15	10	8.33333
WC2	38	Control	20	25	0	15
WC3	38	Control	50	25	5	26.6667
WL1	38	Glued Lycosidae	5	5	0	3.33333
WL2	38	Glued Lycosidae	5	5	50	20
WL3	38	Glued Lycosidae	1	5	25	10.3333
WP1	38	Glued Pisauridae	20	5	0	8.33333
WP2	38	Glued Pisauridae	15	5	0	6.66667
WP3	38	Glued Pisauridae	15	0	0	5
